# Supplementary material for: Atomic-scale age resolution of planetary events
Source: Nat Commun. 2017 May 26;8:15597. doi: 10.1038/ncomms15597 (PMC5477514; doi:10.1038/ncomms15597)
Supplement: Supplementary Data 1 — Tabular overview of run conditions, total uncorrected ionic counts and compositional data for all eleven microtip specimen discussed in the manuscript. [file ncomms15597-s2.xlsx]

## Sheet: Supplementary Data
Specimen Name	R60_146506			R60_145533			R60_146475			R60_147132			R60_144153			R60_145547			R60_146995			R60_144108			R60_145519			R60_147129			R60_147070
Instrument Settings
Temperature (K)	49.9			53.7			49.7			53.7			53.7			53.8			54.2			53.7			53.9			53.8			53.7
Pressute (torr)	3.7e-11			2.6e-11			4.9e-11			2.7e-11			3.6e-11			2.6e-11			6.5e-11			3.4e-10			8.7e-11			2.8e-11			4.2e-11
Spectral Interpretation
Spectrum Count	21973219			14215013			29108763			64348159			83791461			35934177			106387272			3868269			9751559			8599402			63013496
Spectrum Overflow	1373382			568721			2083043			0			12081604			2187796			26408289			73660			297716			0			2975139
Spectrum Ranged Ion Count	13407632			10324166			16532292			44110385			43112812			23194486			43217828			2759954			7341701			5769975			38892134
Dataset Depth (z-axis)	223nm			251nm			255nm			369nm			626nm			423nm			242nm			121nm			199nm			126nm			305nm
Background Corrected Ions	11,344,871			9,223,315			13,977,673			34,429,581			35,271,770			19,259,664			33,402,588			2,331,328			6,502,974			4,923,410			32,300,348
Ion Type	Ion Count	2σ	Comp. %	Ion Count	2σ	Comp. %	Ion Count	2σ	Comp. %	Ion Count	2σ	Comp. %	Ion Count	2σ	Comp. %	Ion Count	2σ	Comp. %	Ion Count	2σ	Comp. %	Ion Count	2σ	Comp. %	Ion Count	2σ	Comp. %	Ion Count	2σ	Comp. %	Ion Count	2σ	Comp. %
O	751674	1787.92	6.62567	440726	1353.41	4.77847	944914	2012.94	6.76017	1.87375e+06	2822.33	5.44226	2.74508e+06	3469.46	7.78273	1.21447e+06	2257.09	6.30577	2.85113e+06	3667.66	8.53567	101405	651.101	4.34965	378501	1247.59	5.82043	210238	944.174	4.27017	1.95825e+06	2917.99	6.06264
Zr	126991	988.153	1.11937	77215.1	742.835	0.837187	141520	1113.18	1.01247	237909	1540.56	0.691002	444330	2041.64	1.25975	169905	1197.86	0.882181	417981	2332.35	1.25134	16983.3	368.004	0.728481	60993.4	637.641	0.937931	36699.3	562.703	0.745404	292517	1650.42	0.905615
Ti	3452.26	214.902	0.0304301	2154.15	145.573	0.0233559	7030.62	277.21	0.050299	7023.48	324.891	0.0203995	3014.11	446.667	0.0085455	7199.51	268.704	0.0373813	12585.2	613.589	0.0376772	816.221	80.741	0.035011	737.387	105.045	0.0113392	2033.31	130.609	0.0412988	7152.44	368.584	0.0221435
Si	7760.84	220.863	0.0684083	313.981	89.2641	0.00340426	5654.93	221.062	0.0404568	6012.96	259.176	0.0174645	123.439	329.038	0.000349968	4799.18	207.565	0.0249183	30562.3	572.796	0.0914967	216.04	52.6863	0.0092668	1392.34	100.353	0.0214108	535.321	85.3388	0.010873	5906.95	297.342	0.0182876
O2	3.67617e+06	3928.04	32.4038	2.85945e+06	3430.11	31.0029	4.75041e+06	4454.9	33.9857	12500000	7349.8	36.306	1.10135e+07	6890.15	31.2252	6.60499e+06	5251.53	34.2944	1.06703e+07	6872.47	31.9445	763544	1786.22	32.7515	1.9227e+06	2809	29.5664	1.75395e+06	2697.82	35.6247	1.15344e+07	7021.38	35.7098
ZrO	6.07867e+06	5833.4	53.5808	5.33396e+06	5153.89	57.8322	7.07582e+06	6245.71	50.6223	17800000	11241.8	51.6997	1.9482e+07	10443.7	55.2346	9.98877e+06	7781.56	51.8637	1.72318e+07	9917.49	51.5883	1.25631e+06	2723.47	53.888	3.78221e+06	4434.77	58.1612	2.53096e+06	3754.22	51.4066	1.68139e+07	9811.77	52.0549
ZrO2	412253	1774.27	3.63383	347547	1484.63	3.7682	569652	2122	4.07544	1.34388e+06	3168.88	3.90326	1.08675e+06	3275.03	3.0811	756680	2347.53	3.92883	1.12265e+06	3507.62	3.36095	123263	851.104	5.28726	250681	1200.2	3.85487	235907	1260.6	4.79153	1.11288e+06	3074.5	3.44542
ZrO2H	29409.9	734.695	0.259235	15600.7	533.859	0.169147	44256.3	923.28	0.316621	63584.7	1106.74	0.18468	56331.5	1362.48	0.159709	51343	924.63	0.266583	94141.6	1396.85	0.281839	8412.81	285.609	0.360859	12121.7	386.618	0.186403	16948.5	472.929	0.344243	56490.1	1094.05	0.17489
HfO	57007.6	1035.98	0.502497	40665.6	795.237	0.440907	74940.1	1267.48	0.536141	117900	1614.75	0.342437	135822	2290.4	0.385077	75881.5	1264.77	0.393992	149667	2777.29	0.448069	8267.67	359.234	0.354634	34418.8	621.994	0.529278	23920	691.809	0.485841	112874	1913.46	0.349451
HfO2	7390.57	664.913	0.0651446	9971.11	458.637	0.108109	15547.6	764.373	0.111231	77850.4	961.964	0.226115	18196.4	1584.89	0.0515898	14621.1	775.26	0.0759155	23721.7	2108.26	0.0710176	2179.37	232.9	0.093482	5868.14	384.447	0.0902378	10511.5	412.264	0.213501	37565.6	1344.72	0.116301
ZrO3	14512.5	546.236	0.127921	12621.9	420.372	0.13685	18740.2	672.499	0.134072	39464.2	918.311	0.114623	40122.9	1199.97	0.113755	30479.2	669.761	0.158254	31323.8	1536.03	0.0937767	4543	215.137	0.194867	10184.1	334.376	0.156607	9611.24	394.232	0.195215	35264.8	1073.16	0.109178
UO2	3129.21	244.236	0.0275826	1401.25	164.229	0.0151927	7127.44	314.315	0.0509916	6292.06	390.845	0.0182752	884.037	509.517	0.00250639	8163.84	322.479	0.0423883	10827.7	689.226	0.0324159	1306.05	102.683	0.0560216	723.494	127.507	0.0111256	3119.17	185.222	0.0633538	5407.38	456.949	0.0167409
Mg	387.1	73.1273	0.00341212	104.719	44.7786	0.00113539	1031.84	96.253	0.00738206	453.817	113.282	0.0013181	438.036	174.218	0.0012419	826.832	90.0926	0.00429308	1925.33	230.709	0.00576402	bdt	bdt	bdt	bdt	bdt	bdt	137.125	43.307	0.00278517	435.449	134.321	0.00134813
Al	839.299	96.8442	0.00739805	bdt	bdt	bdt	740.652	108.468	0.00529882	594.177	128.807	0.00172577	bdt	bdt	bdt	542.543	99.2261	0.00281699	2946	284.408	0.00881968	bdt	bdt	bdt	185.868	46.8244	0.0028582	101.702	44.2854	0.00206567	451.747	151.423	0.00139858
Ca	4262.03	193.039	0.0375679	201.869	92.35	0.00218871	3267.71	208.157	0.0233781	2037.74	235.51	0.00591858	bdt	bdt	bdt	2620.48	193.985	0.013606	11721.7	473.288	0.035092	611.404	68.0763	0.0262256	715.319	86.5952	0.0109999	311.717	83.4813	0.00633132	1561.14	263.779	0.00483321
Fe	38217	425.803	0.336866	14390.5	262.141	0.156026	80201	603.904	0.573779	88380.4	652.839	0.256699	40836.7	577.475	0.115779	76258.6	585.981	0.39595	291260	1215.6	0.871969	9885.97	206.456	0.424049	13149.2	244.972	0.202203	17567.2	280.049	0.356809	78761	649.427	0.24384
Mn	666.939	102.51	0.00587877	136.511	62.3374	0.00148009	1158.19	127.747	0.00828601	1304.21	156.714	0.00378805	578.26	219.634	0.00163946	1125.01	119.783	0.00584126	2458.45	306.8	0.00736006	163.765	39.2038	0.00702456	228.465	53.6483	0.00351323	199.774	54.9991	0.00405763	1127.11	181.757	0.00348948
Y	5993.14	224.525	0.0528269	2952.52	152.309	0.032012	11811.7	291.467	0.0845043	13212	346.837	0.038374	7380.89	406.453	0.020926	14081.8	304.277	0.0731156	20349.5	582.108	0.0609219	2155.99	108.407	0.0924792	934.941	105.812	0.0143771	3662.9	151.936	0.0743976	11414.4	366.811	0.0353383
P	4257.74	210.012	0.0375301	3342.5	163.75	0.0362402	8859.16	264.037	0.0633808	10038.5	385.027	0.0291567	2826.8	387.821	0.00801443	10226.4	306.513	0.0530976	14349.3	492.49	0.0429586	1412.98	104.938	0.0606084	1166.03	125.888	0.0179307	3158.25	147.455	0.0641477	9432.14	350.986	0.0292014
SiO	3710.64	193.797	0.0327076	373.048	104.746	0.00404468	2732.23	212.299	0.0195471	3424.18	251.967	0.00994547	bdt	bdt	bdt	1856.86	197.09	0.0096412	12213.7	457.411	0.0365651	170.028	52.7625	0.0072932	548.754	91.2852	0.00843851	400.614	93.1533	0.00813692	2216.48	279.711	0.00686208
La	398.25	120.826	0.0035104	bdt	bdt	bdt	bdt	bdt	bdt	296.545	193.551	0.000861308	bdt	bdt	bdt	331.669	147.137	0.00172209	724.644	302.095	0.00216943	bdt	bdt	bdt	bdt	bdt	bdt	bdt	bdt	bdt	230.269	198.108	0.000712899
Ce	773.105	140.213	0.00681458	bdt	bdt	bdt	579.562	163.346	0.00414634	615.459	220.187	0.00178759	bdt	bdt	bdt	383.91	172.628	0.00199334	2663.53	353.895	0.00797402	bdt	bdt	bdt	bdt	bdt	bdt	bdt	bdt	bdt	528.454	229.325	0.00163606
YO	5974.58	218.242	0.0526633	3016.55	149.07	0.0327062	12526.7	291.282	0.089619	16920.9	355.995	0.0491463	6949.65	365.931	0.0197034	15452.2	302.217	0.0802307	20324.4	513.566	0.0608469	2209.24	105.466	0.0947633	855.729	100.763	0.013159	4174.5	161.313	0.0847888	13560.9	361.215	0.0419836
NbO	11069.2	745.662	0.0975702	4570.45	650.365	0.049554	18671.5	796.89	0.133581	15208.1	1755.38	0.0441717	25071.5	1383.03	0.0710819	17138	1132.19	0.0889837	41366.5	1248.24	0.123842	2114.93	390.462	0.0907179	2594.58	584.833	0.0398984	4679.09	501.737	0.0950377	18473.9	1278.78	0.0571941
SiO2	3808.63	446.217	0.0335714	456.419	300.823	0.00494861	2531.55	533.368	0.0181114	4323.9	698.605	0.0125587	2217.35	826.885	0.00628654	2679.5	541.703	0.0139125	8598.13	813.014	0.0257409	bdt	bdt	bdt	413.544	218.801	0.00635931	672.316	262.752	0.0136555	2971.73	640.613	0.00920031
NbO2	68364	694.383	0.602598	38789	520.55	0.420561	124360	901.257	0.889704	146563	1156.49	0.42569	122277	1148.5	0.346676	137333	968.453	0.71306	227372	1335.36	0.680703	18567.5	340.908	0.796433	14493.8	360.944	0.22288	36882.7	498.154	0.74913	134238	1058.54	0.415594
FeO	5869.04	365.912	0.051733	2237.82	254.56	0.024263	13245.5	505.025	0.0947617	11683.6	462.966	0.0339349	6160.03	720.622	0.0174647	12962.3	444.98	0.0673027	20190.8	856.461	0.0604468	1679.06	127.168	0.0720217	2226.67	178.833	0.0342407	3369.09	251.944	0.0684301	9574.6	570.233	0.0296424
UO	1116.82	272.332	0.00984423	bdt	bdt	bdt	2168.57	335.484	0.0155145	206.963	557.807	0.00060112	2986.37	533.028	0.00846682	1379.85	386.968	0.00716447	4636.64	658.7	0.0138811	247.943	140.4	0.0106353	bdt	bdt	bdt	546.562	214.06	0.0111013	1639.27	500.563	0.00507509
Yb	3083.98	386.088	0.0271839	1504.92	274.365	0.0163168	6372.83	501.203	0.0455929	8018.39	536.148	0.0232892	6740.45	852.224	0.0191103	6556.09	460.756	0.0340405	13070.5	1090.22	0.0391301	817.247	125.232	0.035055	616.559	187.802	0.00948118	2394.26	283.293	0.0486302	7275.4	718.595	0.0225242
TiO2	8543.19	421.572	0.0753044	4846.59	308.736	0.052548	17001.7	567.522	0.121635	17853	559.06	0.0518538	5624.31	858.947	0.0159458	18149.3	513.22	0.094235	26234	1098.07	0.0785389	2648.3	151.996	0.113596	2167.7	204.961	0.033334	6792.95	316.133	0.137972	15865	730.925	0.0491171
Pb206	1483.29	183.245	0.0130745	664.794	130.77	0.00720787	3076.26	221.285	0.0220083	2810.12	286.439	0.00816193	1776.05	396.232	0.0050354	3220.68	221.426	0.0167224	4869.87	521.606	0.0145793	497.92	72.5005	0.0213578	268.944	97.2637	0.00413571	949.943	135.765	0.0192944	2484.47	345.749	0.00769178
Pb207	bdt	bdt	bdt	bdt	bdt	bdt	262.634	141.016	0.00187896	bdt	bdt	bdt	bdt	bdt	bdt	259.485	137.819	0.0013473	690.384	340.938	0.00206686	bdt	bdt	bdt	bdt	bdt	bdt	bdt	bdt	bdt	bdt	bdt	bdt
Pb208	139.627	114.269	0.00123075	106.004	77.8202	0.00114933	bdt	bdt	bdt	bdt	bdt	bdt	bdt	bdt	bdt	bdt	bdt	bdt	466.259	332.853	0.00139588	bdt	bdt	bdt	bdt	bdt	bdt	bdt	bdt	bdt	309.193	220.026	0.000957242
TaO2	2687.15	226.952	0.023686	1982.15	179.196	0.021491	4544.73	275.893	0.0325142	4144.11	402.661	0.0120365	6339.36	473.686	0.0179731	4814.86	301.046	0.0249997	10503.6	579.063	0.0314455	430.662	103.293	0.0184728	460.196	147.862	0.0070767	1146.86	172.385	0.0232939	5664.25	426.998	0.0175362
TaO2H	3982.21	225.475	0.0351015	1501.37	179.829	0.0162783	5944.15	269.205	0.042526	6514.18	387.741	0.0189203	5365.58	460.071	0.0152123	3263.41	293.439	0.0169443	14056.8	561.324	0.0420829	473.315	97.0502	0.0203024	1280.94	148.93	0.0196977	1543.11	156.626	0.0313423	7954.04	414.7	0.0246252
Sc	822.51	108.986	0.00725006	361.574	68.306	0.00392028	976.093	128.217	0.00698323	1317.56	158.221	0.00382683	1611.19	235.498	0.00456798	895.068	119.815	0.00464737	2899.39	326.513	0.00868014	bdt	bdt	bdt	140.103	51.0646	0.00215444	287.295	59.5552	0.00583528	1590.28	191.914	0.0049234
Total Ranged Ions	1.13449e+07			9.22317e+06			1.39777e+07			3.44296e+07			3.52714e+07			1.92597e+07			3.34026e+07			2.33133e+06			6.50297e+06			4.92341e+06			3.23003e+07
	*bdt = below detection threshold (<200 corrected ionic counts with >100% 2s error)
																																	0
																																	#DIV/0!
